# Supplementary material for: Structures of liganded glycosylphosphatidylinositol transamidase illuminate GPI-AP biogenesis
Source: Nat Commun. 2023 Sep 8;14:5520. doi: 10.1038/s41467-023-41281-y (PMC10491789; doi:10.1038/s41467-023-41281-y)
Supplement: Supplementary file 6 — Supplementary Movie 2 [file 41467_2023_41281_MOESM6_ESM.zip]

Archive with 1 entries (1 files):
- Supplementary Movie 2_NCOMMS-23-17968B.mp4
