# Supplementary material for: Structures of liganded glycosylphosphatidylinositol transamidase illuminate GPI-AP biogenesis
Source: Nat Commun. 2023 Sep 8;14:5520. doi: 10.1038/s41467-023-41281-y (PMC10491789; doi:10.1038/s41467-023-41281-y)
Supplement: Supplementary file 7 — Source data [file 41467_2023_41281_MOESM7_ESM.xlsx]

## Sheet: Fig. 2c
PIGT	GFP fluorescence (% of the total cells)		CD59 fluorescence (% of the GFP-positive cells)		Activity (CD59 fluorescence, % of the WT)		GFP fluorescence (% of the total cells)		CD59 fluorescence (% of the GFP-positive cells)		Activity (CD59 fluorescence, % of the WT)		GFP fluorescence (% of the total cells)		CD59 fluorescence (% of the GFP-positive cells)		Activity (CD59 fluorescence, % of the WT)		Average	SEM			GFP fluorescence (% of the total cells)		Prion fluorescence (% of the GFP-positive cells)		Activity (Prion fluorescence, % of the WT)		GFP fluorescence (% of the total cells)		Prion fluorescence (% of the GFP-positive cells)		Activity (Prion fluorescence, % of the WT)		GFP fluorescence (% of the total cells)		Prion fluorescence (% of the GFP-positive cells)		Activity (Prion fluorescence, % of the WT)		Average	SEM
	WT	mutant	WT	mutant			WT	mutant	WT	mutant			WT	mutant	WT	mutant							WT	mutant	WT	mutant			WT	mutant	WT	mutant			WT	mutant	WT	mutant
C530Y	5.16	4.63	94.1	60.7	64.5058		1.6	4.42	94	69.3	73.7234		3.89	3.74	95.9	65.4	68.196		68.8084	2.67844			4.14	2.6	95.1	69.2	72.7655		3.05	4.15	94.4	73.6	77.9661		11.1	6.06	92.2	67.8	73.5358		74.7558	1.62048
C530W	5.16	4.77	94.1	65.5	69.6068		1.6	2.52	94	72.9	77.5532		6.32	11.4	97	83	85.567		77.5757	4.60733			4.14	2.79	95.1	80	84.122		3.05	5	94.4	77.9	82.5212		11.1	6.39	92.2	78.9	85.5748		84.0727	0.881858
A537L	5.16	9.36	91.2	85.4	93.6404		1.6	2.52	94	93.6	99.5745		3.89	5.9	95.9	94.7	98.7487		97.3212	1.85578			4.14	4.02	95.1	82.6	86.8559		3.05	8.31	94.4	84.7	89.7246		11.1	6.85	92.2	80.1	86.8764		87.819	0.952828
A537F	5.16	7.2	94.1	81.3	86.3974		1.6	4.28	94	85.5	90.9574		3.89	4.92	95.9	89	92.805		90.0533	1.90414			4.14	5.4	95.1	85.5	89.9054		3.05	8.42	94.4	86.4	91.5254		11.1	11.6	92.2	88.6	96.0954		92.5087	1.85333
A537W	5.16	4.19	94.1	60.3	64.0808		6.32	8.65	97	71.9	74.1237		3.89	3.17	95.9	56.2	58.6027		65.6024	4.54466			4.14	5.76	95.1	76.3	80.2313		3.05	5.41	94.4	73.4	77.7542		11.1	8.78	92.2	76	82.4295		80.1384	1.35043
G541W	5.16	8.42	94.1	77.8	82.678		1.6	5.76	94	85.5	90.9574		3.89	7.92	95.9	86.8	90.5109		88.0488	2.68849			4.14	9.64	95.1	91.2	95.8991		3.05	6.29	94.4	89.7	95.0212		11.1	13.8	92.2	93.7	101.627		97.5157	2.07115
S542V	6.32	8.22	97	93.3	96.1856		1.6	4.97	94	86.2	91.7021		3.89	5.68	95.9	89.5	93.3264		93.738	1.31052			4.14	2.64	95.1	90.4	95.0578		3.05	5.9	94.4	89.9	95.2331		11.1	4.26	92.2	86	93.2755		94.5221	0.625367
N545A	5.21	9.31	91.2	83	91.0088		1.6	4.87	94	93.1	99.0426		3.89	4.65	95.9	91.8	95.7247		95.2587	2.33083			4.14	2.25	95.1	86.4	90.8517		3.05	4.95	94.4	89	94.2797		11.1	5.05	92.2	91.9	99.6746		94.9353	2.56796
N545D	5.16	4.93	94.1	41.1	43.6769		8.06	6.88	96.9	53.2	54.902		3.89	2.69	95.9	36.8	38.3733		45.6507	4.87241			4.14	8.61	95.1	62.5	65.7203		3.05	3.14	94.4	61.1	64.7246		11.1	5.85	92.2	68.7	74.5119		68.3189	3.10981
R549L	5.16	7.82	91.2	57.4	62.9386		1.6	3.73	94	73.9	78.617		3.89	14.1	95.9	83	86.5485		76.0347	6.93681			4.14	2.01	95.1	81.6	85.8044		3.05	5.41	94.4	77.6	82.2034		11.1	6.06	92.2	81.7	88.6117		85.5398	1.85465
R549K	5.16	6.81	94.1	69.8	74.1764		1.6	7.37	94	80.8	85.9574		3.89	12.4	96.9	87.1	89.8865		83.3401	4.72015			4.14	10.2	95.1	92.8	97.5815		3.05	5.54	94.4	86.7	91.8432		11.1	9.95	92.2	93.2	101.085		96.8364	2.69364
R549E	5.16	6.74	94.1	68	72.2635		6.32	10.9	97	81.9	84.433		3.89	5.63	95.9	66	68.8217		75.1727	4.73553			4.14	5.43	95.1	87.7	92.2187		3.05	6.32	94.4	79.4	84.1102		11.1	13.2	92.2	78.2	84.8156		87.0482	2.59328

## Sheet: Fig. 3c
GPAA1	GFP fluorescence (% of the total cells)		CD59 fluorescence (% of the GFP-positive cells)		Activity (CD59 fluorescence, % of the WT)		GFP fluorescence (% of the total cells)		CD59 fluorescence (% of the GFP-positive cells)		Activity (CD59 fluorescence, % of the WT)		GFP fluorescence (% of the total cells)		CD59 fluorescence (% of the GFP-positive cells)		Activity (CD59 fluorescence, % of the WT)		Average	SEM			GFP fluorescence (% of the total cells)		Prion fluorescence (% of the GFP-positive cells)		Activity (Prion fluorescence, % of the WT)		GFP fluorescence (% of the total cells)		Prion fluorescence (% of the GFP-positive cells)		Activity (Prion fluorescence, % of the WT)		GFP fluorescence (% of the total cells)		Prion fluorescence (% of the GFP-positive cells)		Activity (Prion fluorescence, % of the WT)		Average	SEM
	WT	mutant	WT	mutant			WT	mutant	WT	mutant			WT	mutant	WT	mutant							WT	mutant	WT	mutant			WT	mutant	WT	mutant			WT	mutant	WT	mutant
Q355P	4.13	4.8	96.6	37.2	38.5093		1.35	2.7	97.4	28.5	29.2608		15	15.9	98.7	32.7	33.1307		33.6336	2.68164			1.72	16	83.9	0.57	0.67938		2.01	10.9	83.9	2.5	2.97974		3.85	9.88	82.3	0.52	0.631835		1.43032	0.774832

## Sheet: Fig. 5c
PIGK	GFP fluorescence (% of the total cells)		CD59 fluorescence (% of the GFP-positive cells)		Activity (CD59 fluorescence, % of the WT)		GFP fluorescence (% of the total cells)		CD59 fluorescence (% of the GFP-positive cells)		Activity (CD59 fluorescence, % of the WT)		GFP fluorescence (% of the total cells)		CD59 fluorescence (% of the GFP-positive cells)		Activity (CD59 fluorescence, % of the WT)		Average	SEM			GFP fluorescence (% of the total cells)		Prion fluorescence (% of the GFP-positive cells)		Activity (Prion fluorescence, % of the WT)		GFP fluorescence (% of the total cells)		Prion fluorescence (% of the GFP-positive cells)		Activity (Prion fluorescence, % of the WT)		GFP fluorescence (% of the total cells)		Prion fluorescence (% of the GFP-positive cells)		Activity (Prion fluorescence, % of the WT)		Average	SEM
	WT	mutant	WT	mutant			WT	mutant	WT	mutant			WT	mutant	WT	mutant							WT	mutant	WT	mutant			WT	mutant	WT	mutant			WT	mutant	WT	mutant
S232A	3.43	22.5	99.4	99.5	100.101		3.42	5.46	98.8	98.6	99.7976		3.71	3.88	98.5	97.8	99.2893		99.7292	0.236676			2.29	2.74	87.3	85	97.3654		3.88	3.42	97.5	95.8	98.2564		1.54	0.81	90.2	92.9	102.993		99.5384	1.74652
S232T	3.43	10.3	99.4	98	98.5915		3.42	5.48	98.8	98.1	99.2915		2.63	25.3	99	98.3	99.2929		99.0587	0.233555			2.29	9.2	87.3	87.2	99.8855		3.88	5.62	97.5	95.6	98.0513		1.54	3.24	90.2	96.1	106.541		101.493	2.57915
S232V	6.34	3.51	98.9	39.9	40.3438		5.31	6.89	98.6	49	49.6957		3.71	4.24	98.5	47.9	48.6294		46.223	2.95568			2.29	4.42	87.3	79.9	91.5235		3.88	3.83	97.5	92.7	95.0769		1.54	1.52	90.2	76.5	84.8115		90.4706	3.00976
S232N	6.34	3.81	98.9	34.7	35.0859		5.33	6.43	97.2	41.3	42.4897		3.71	4.17	98.5	40.1	40.7107		39.4288	2.23132			2.29	2.19	87.3	78.5	89.9198		3.88	4.74	97.5	94.6	97.0256		1.54	5.08	90.2	90.5	100.333		95.7594	3.07187
S232L	7.05	9.34	99.4	0	0		3.42	1.76	98.8	1.63	1.6498		3.71	4.85	98.5	0	0		0.549933	0.549933			2.29	4.12	87.3	0.35	0.400916		3.95	14.5	90	0.39	0.433333		1.54	10.9	90.2	1.17	1.29712		0.710456	0.29348
S234A	3.43	5.9	99.4	98.7	99.2958		3.42	3.09	98.8	97.7	98.8866		3.71	3.21	98.5	98.2	99.6954		99.2926	0.233483			2.29	3.71	87.3	78.6	90.0344		3.88	10.8	97.5	80.1	82.1538		1.54	7.99	90.2	75.6	83.8137		85.334	2.39854
S234V	3.43	17.5	99.4	94.4	94.9698		3.42	3.4	98.8	97	98.1781		3.71	4.63	98.5	93.3	94.7208		95.9563	1.11326			2.29	4.41	87.3	1.33	1.52348		3.88	10.6	97.5	1.16	1.18974		3	11.7	97.5	1.02	1.04615		1.25313	0.14139
S234L	3.43	6.98	99.4	17.5	17.6056		6.56	3	99.5	20.3	20.402		3.71	3.71	98.5	12.2	12.3858		16.7978	2.34907			2.29	3.28	87.3	1.65	1.89003		3.88	2.64	97.5	0.51	0.523077		1.54	3.45	90.2	1.21	1.34146		1.25152	0.397161
S234Y	3.43	6.92	99.4	3.21	3.22938		3.42	10.8	98.8	5.04	5.10121		3.71	3.93	98.5	8.26	8.38579		5.57213	1.50703			2.29	2.76	87.3	0.53	0.607102		3.88	3.25	97.5	0.7	0.717949		1.54	3.89	90.2	1.2	1.33038		0.885143	0.224905

## Sheet: Fig. S6b
PIGS	GFP fluorescence (% of the total cells)		CD59 fluorescence (% of the GFP-positive cells)		Activity (CD59 fluorescence, % of the WT)
	WT	mutant	WT	mutant
K518A	8.09	15.5	97.3	96.4	99.075
F519A	8.09	11.9	97.3	96.9	99.5889
A520L	8.09	11.1	97.3	97.7	100.411
I521A	8.09	10.6	97.3	97.1	99.7945
Y522A	8.09	12.4	97.3	95.5	98.1501
I523A	8.09	10.2	97.3	97.2	99.8972
P524A	8.09	12.6	97.3	97.1	99.7945
P524F	8.09	14.8	97.3	93.2	95.7862
L525A	8.09	8.55	97.3	97	99.6917
F526A	8.09	10.6	97.3	97.5	100.206
L527A	8.09	12.6	97.3	96.9	99.5889
P528A	8.09	14	97.3	97.2	99.8972
P528F	8.09	18	97.3	94.5	97.1223
M529A	8.09	10.3	97.3	97.2	99.8972
A530L	8.09	8.28	97.3	97.4	100.103
V531A	8.09	11.4	97.3	98.5	101.233
P532A	8.09	9.89	97.3	96.3	98.9723
P532F	8.09	12.9	97.3	95.9	98.5612

## Sheet: Fig. S6c
GPAA1	GFP fluorescence (% of the total cells)		CD59 fluorescence (% of the GFP-positive cells)		Activity (CD59 fluorescence, % of the WT)		GFP fluorescence (% of the total cells)		CD59 fluorescence (% of the GFP-positive cells)		Activity (CD59 fluorescence, % of the WT)		GFP fluorescence (% of the total cells)		CD59 fluorescence (% of the GFP-positive cells)		Activity (CD59 fluorescence, % of the WT)		Average	SEM			GFP fluorescence (% of the total cells)		Prion fluorescence (% of the GFP-positive cells)		Activity (Prion fluorescence, % of the WT)		GFP fluorescence (% of the total cells)		Prion fluorescence (% of the GFP-positive cells)		Activity (Prion fluorescence, % of the WT)		GFP fluorescence (% of the total cells)		Prion fluorescence (% of the GFP-positive cells)		Activity (Prion fluorescence, % of the WT)		Average	SEM
	WT	mutant	WT	mutant			WT	mutant	WT	mutant			WT	mutant	WT	mutant							WT	mutant	WT	mutant			WT	mutant	WT	mutant			WT	mutant	WT	mutant
Y49A	4.13	7.92	96.6	96.2	99.5859		6.51	8.13	98.2	98.1	99.8982		15	11.8	98.7	98.5	99.7974		99.7605	0.0920045			14.6	14.2	86.4	84.5	97.8009		11.1	9.15	78.4	75.9	96.8112		3.9	3.11	82.3	61.2	74.3621		89.6581	7.65333
S51D	4.13	6.33	96.6	93	96.2733		6.51	6.78	98.2	96	97.7597		15	23.5	98.7	98.3	99.5947		97.8759	0.960576			14.6	20	86.4	82.3	95.2546		11.1	11.5	78.4	69.1	88.1378		3.9	1.23	82.3	54.4	66.0996		83.164	8.77605
N53A	4.13	9.92	96.6	98	101.449		6.51	7.53	98.2	95.3	97.0468		15	21.6	98.7	98.8	100.101		99.5325	1.30231			14.6	22.7	86.4	87.2	100.926		11.1	10.7	78.4	78	99.4898		3.9	1.64	82.3	66.1	80.3159		93.5772	6.6436
N53D	4.13	7.44	96.6	95.2	98.5507		6.51	17.5	98.2	99.4	101.222		15	11.6	98.7	97.3	98.5816		99.4514	0.885329			14.6	19.2	86.4	88.7	102.662		11.1	7.69	78.4	72.6	92.602		3.9	1.47	82.3	69.2	84.0826		93.1156	5.36956
N53Q	4.13	8.29	96.6	94.8	98.1366		6.51	13.9	98.2	97.8	99.5927		15	16.7	98.7	96.5	97.771		98.5001	0.556381			14.6	18.5	86.4	85.1	98.4954		11.1	11.8	78.4	75.5	96.301		3.9	0.77	82.3	67.1	81.531		92.1091	5.32687
N53L	4.13	7.17	96.6	96.5	99.8965		6.51	8.09	98.2	97.3	99.0835		15	15	98.7	98.3	99.5947		99.5249	0.237269			14.6	14.8	86.4	85.1	98.4954		11.1	12.5	78.4	75.6	96.4286		3.9	1.66	82.3	57.4	69.7448		88.2229	9.25829

## Sheet: Fig. S12c
PIGS	GFP fluorescence (% of the total cells)		CD59 fluorescence (% of the GFP-positive cells)		Activity (CD59 fluorescence, % of the WT)
	WT	mutant	WT	mutant
G31A	8.09	12.1	97.3	97.2	99.8972
G31L	8.09	7.79	97.3	96.7	99.3834
P33A	8.09	12.9	97.3	97.3	100
W35A	8.09	12.2	97.3	98.1	100.822
W36A	8.09	10.8	97.3	97.5	100.206
K37A	8.09	12.3	97.3	97.9	100.617
H509A	8.09	17.3	97.3	98	100.719
H509G	8.09	15.1	97.3	96.3	98.9723
L510A	8.09	12.3	97.3	97.6	100.308
L510G	8.09	14.3	97.3	96.5	99.1778
L511A	8.09	12.3	97.3	99.2	101.953
Y512A	8.09	8.41	97.3	96	98.6639
Y512G	8.09	17.4	97.3	96.4	99.075
Y512P	8.09	16	97.3	96.3	98.9723
F513A	8.09	12.8	97.3	97.4	100.103
F513G	8.09	11.6	97.3	97.1	99.7945
F513P	8.09	14.6	97.3	96.9	99.5889
P514A	8.09	12.6	97.3	97.9	100.617
D515A	8.09	15.4	97.3	97	99.6917
Q517A	8.09	8.15	97.3	96.8	99.4861
